# Supplementary material for: Correction to: Local Disordered Region Sampling (LDRS) for ensemble modeling of proteins with experimentally undetermined or low confidence prediction segments
Source: Bioinformatics. 2025 Jul 17;41(7):btaf389. doi: 10.1093/bioinformatics/btaf389 (PMC12270256; doi:10.1093/bioinformatics/btaf389)
Supplement: btaf389_Supplementary_Data [file btaf389_supplementary_data.zip]

Archive with 1 entries (1 files):
- LDRS_Bioinformatics_SI_04Mar2024.docx
